# Supplementary material for: Activity and Synergy of Cu-ATCUN Antimicrobial Peptides
Source: Int J Mol Sci. 2022 Nov 16;23(22):14151. doi: 10.3390/ijms232214151 (PMC9692552; doi:10.3390/ijms232214151)
Supplement: Supplementary file 1 [file ijms-23-14151-s001.zip]

Archive with 1 entries (1 files):
- ijms-1998230-supplementary.pdf
